# Supplementary material for: Transcription stress at telomeres leads to cytosolic DNA release and paracrine senescence
Source: Nat Commun. 2024 May 14;15:4061. doi: 10.1038/s41467-024-48443-6 (PMC11094137; doi:10.1038/s41467-024-48443-6)
Supplement: Supplementary file 4 — Supplementary Data 1 [file 41467_2024_48443_MOESM4_ESM.xlsx]

## Sheet: Sheet1
Name	Sequence (5' → 3')
Tcea1.F2	TTACAGGCAATCCCAACACTCGG
Tcea1.R2	AGTAACATGAGATCAAGGCCAATGG
Tcea1.F3	GTTAGAGTGATCCCAGTGTTAGGA
Tcea1.R3	GTAAGAAAATATGCTTGGGCTGGG
Cre.FW	CATATTGGCAGAACGAACGAAACGC
Cre.RV	CCTGTTTCACTATCCAGGTTACGG
Gapdh.FW	ACTGAGCAAGAGAGGCCCTA
Gapdh.RV	TATGGGGGTCTGGGATGGAA
p16.FW	CTTTGTGTACCGCTGGGAAC
p16.RV	GGCCGGATTTAGCTCTGCT
p53.FW	GTCACAGCACATGACGGAGG
p53.RV	TCTTCCAGATGCTCGGGATAC
Rb.FW	ACTCCGTTTTCATGCAGAGACTAA
Rb.RV	GAGGAATGTGAGGTATTGGTGACA
Bcl2.FW	TCGCAGAGATGTCCAGTCAG
Bcl2.RV	ATGCCGGTTCAGGTACTCAG
Bcl_xl.FW	AGGGGCTTAGCTGCTGAAAG
Bcl_xl.RV	GTGGACAAGGATCTTGGGGG
Casp8.FW	GGCCTCCATCTATGACCTGA
Casp8.RV	TGTGGTTCTGTTGCTCGAAG
Bad.FW	CGTGAGCTCCGAAGGATGAG
Bad.RV	GTCGCATCTGTGTTGCAGTG
Bax.FW	TAGCAAACTGGTGCTCAAGG
Bax.RV	TCTTGGATCCAGACAAGCAG
Trf1.FW	GATGCCACCAACACTGGAATGG
Trf1.RV	CTGCGATAAGGCGTTCTTGTGAG
Trf2.FW	GCAGAAGATGCTGCGTTTCCTAG
Trf2.RV	TTTCCACTGGCTCTGGGTGCTT
Tinf2.FW	GCTTGTGAAGCACCTGTCAGAG
Tinf2.RV	GGCAGTGCTTTCTCTAGCTGAC
Ifnb.FW	CTGGATGGTGGTCCGAGCAGAGATC
Ifnb.RV	CTGCAACCACCACTCATTCTGAGGC
Ifi207.FW	CAGGCTCAGCTTTCAGAACC
Ifi207.RV	ATTTCCTGAGGACCCCTTGT
Irf1.FW	GGAAGGGAAGATAGCCGAAG
Irf1.RV	GGGCTGTCAATCTCTGGTTC
Ifitm1.FW	GACAGCCACCACAATCAACAT
Ifitm1.RV	CCCAGGCAGCAGAAGTTCAT
Ifit2.FW	AGTACAACGAGTAAGGAGTCACT
Ifit2.RV	AGGCCAGTATGTTGCACATGG
Mx1.FW	GACCATAGGGGTCTTGACCAA
Mx1.RV	AGACTTGCTCTTTCTGAAAAGCC
Irf7.FW	TCCAGTTGATCCGCATAAGGT
Irf7.RV	CTTCCCTATTTTCCGTGGCTG
TelC	GGTTTTTGAGGGTGAGGGTGAGGGTGAGGGTGAGGGT
TelG	TCCCGACTATCCCTATCCCTATCCCTATCCCTATCCCTA
Rpl13a.FW	CTGCTCTCAAGGTTGTTCGGCT
Rpl13a.RV	CCTTCCGTTTCTCCTCCAGAGT
Chr17.Neg.FW	GAGTGCACATGTCTGTCCTCGG
Chr17.Neg.RV	CTCCCAGGGTTGAAGCTCTTGA
Tert.FW	TCAAGCTGGCTGCTCATTCT
Tert.RV	GGATGGTCATTGTCGCCTCT
Terc.FW	ACCTAACCCTGATTTTCATTAGC
Terc.RV	GGTTGTGAGAACCGAGTTCC
Terc.Specific	GCGTCTCAACTGGTGTCGTGGAGTCGGCAATTCAGTTGAGACGCGCATGTGTGAG
GAPDH.Specific RT	GGAAATTGTGAGGGAGATGC
mTERRA 18q.FW	GCAAGCTCCGAAGTTGTGAT
mTERRA 18q.RV	CGCTTCTGTGAAGGATCCAG
mTERRA.Specific.1	CCCTAACCCTAACCCTAACCCTAA
mTERRA.Specific.2	CCCTAACCCTAACCCTAACCCTAACCCTAA
PAR.FW	GACAGACAGAGCCTGAGAGT
PAR.RV	CTAGCCCTAGCCAAAACCTG
Chr 2.FW	CGGTGTACTCATACACATTA
Chr 2.RV	GTCCTCTGATCTATGCATGA
18-35.FW	GTATTCTTGGCTCTTAGCCG
18-35.RV	TTATAATATCAATACATCAT
GAPDH.Sp.FW	AAGTATGATGACATCAAGAA
GAPDH.Sp.RV	GCTGTTGAAGTCGCAGGAGA
Hprt.FW	GATTGTGTCCGAGGAGGAGG
Hprt.RV	CAGTGGGCTCTTTGTTGGTTG
Hprt.Specific	CAGTGGGCTCTTTGTTGGTTG
TelC Southern blot probe	CCCTAACCCTAACCCTAACCCTAA
TelC FISH probe	F1002: (CCCTAA)n - Cy3
TERRA FISH/Dot blot probe	TAACCCTAACCCTAACCCTAACCCTAACCCTAACCCTAACCC - Cy5.5
18SRNA Dot blot probe	CCATCCAATCGGTAGTAGCG - Cy3
TelC Dot blot probe	F1004: (CCCTAA)n - Alexa488
C.mTFIIS-FW	GAATTCATGTGTCCCTCGGTGTGTACC
C.mTFIIS-RV	AAGCTTTCAACAGAACTTCCACCGAT
C.mTFIISΔΙΙΙ-FW	GAATTCATGTGTCCCTCGGTGTGTACC
C.mTFIISΔΙΙΙ-RV	AAGCTTTCAGTCAGTCTGGGTCCCACCAG
m.HRAS.FW	TGGTGGGCAACAAGTGTGA
m.HRAS.RV	CTGCCCTGTGTTGAGGAGAG
Major Satellite.FW	GACGACTTGAAAAATGACGAAATC
Major Satellite.RV	CATATTCCAGGTCCTTCAGTGTGC
y.TERRA.Specific (oBL207)	CACCACACCCACACACCACACCCACA
y.1L.FW	CGGTGGGTGAGTGGTAGTAAGTAGA
y.1L.RV	ACCCTGTCCCATTCAACCATAC
y.6Y'.FW	GGCTTGGAGGAGACGTACATG
y.6Y'.RV	CTCGCTGTCACTCCTTACCCG
y.15L.FW	GGGTAACGAGTGGGGAGGTAA
y.15L.RV	CAACACTACCCTAATCTAACCCTGT
y.Actin.RT.RV (oBL293)	TTTGTTGGAAGGTAGTCAAAGAAGCC
y.Actin.FW	CCCAGGTATTGCCGAAAGAATGC
y.6R.FW	AAATGAGGACTGGGTCATGG
y.G18.RV (oBL359)	CGGGATCCGGGGGGGGGGGGGGGGGG
