# Supplementary material for: Transcription stress at telomeres leads to cytosolic DNA release and paracrine senescence
Source: Nat Commun. 2024 May 14;15:4061. doi: 10.1038/s41467-024-48443-6 (PMC11094137; doi:10.1038/s41467-024-48443-6)
Supplement: Supplementary file 6 — Source Data [file 41467_2024_48443_MOESM6_ESM.xlsx]

## Sheet: Figure 1B
	TCEA1/β-TUB			STDEV		TTEST
WT 1	1.18931		WT	0.0205919		7.69249e-07
WT 2	1.22986		KO	0.0319638
WT 3	1.21582
KO 1	0.0788802
KO 2	0.0610416
KO 3	0.0167971

## Sheet: Figure 1C
	wt b-gal+ (%)			STDEV		TTEST
WT	1.1811		WT	0.691775		0.000902206
	0		KO	6.30091
	1.21457
	ko b-gal+ (%)
KO	31.9149
	27.5862
	40

## Sheet: Figure 1D
p16	2^-(ΔCt)			MEAN	STDEV
WT 1	0.0127328		WT	0.0084091	0.00411193
WT 2	0.00794642		KO	0.0406326	0.0111173
WT 3	0.00454808
KO 1	0.0532579
KO 2	0.0323084
KO 3	0.0363316		TTEST	0.00924935
p53	2^-(ΔCt)			MEAN	STDEV
WT 1	0.248446		WT	0.121999	0.1097
WT 2	0.0522712		KO	0.32258	0.0168076
WT 3	0.0652792
KO 1	0.33174
KO 2	0.303182
KO 3	0.332817		TTEST	0.03517
Rb	2^-(ΔCt)			MEAN	STDEV
WT 1	0.0186217		WT	0.0100794	0.00748687
WT 2	0.00465689		KO	0.0235593	0.00248881
WT 3	0.00695975
KO 1	0.0208156
KO 2	0.0241904
KO 3	0.0256717		TTEST	0.0415847

## Sheet: Figure 1E
		WT(%)	KO(%)		STDEV	WT	KO
#1	G1	66.8	49.3		G1	6.06163	2.37136
#2		54.7	46		S	4.19651	1.26891
#3		60.1	50.6		G2/M	2.00749	1.05357
#1	S	6.61	7.44
#2		15	8.44			TTEST
#3		11	9.96		G1	0.0339678
#1	G2/M	24.6	41.4		S	0.423022
#2		26.3	40.5		G2/M	0.000445172
#3		28.6	39.3

## Sheet: Figure 1F
		WT(%)	KO(%)		STDEV	WT	KO
#1	D0	0.031	0.19		D0	0.00945163	0.0781025
#2		0.049	0.2		D1	0.0493288	0.448144
#3		0.035	0.33		D2	1.04058	2.60832
#1	D1	0.2	2.5		D3	5.73614	3.55575
#2		0.29	3.3		D4	3.41955	4.53468
#3		0.21	3.25
#1	D2	2.6	18			TTEST
#2		4.68	21.5		D0	0.0113349
#3		3.7	23.1		D1	0.000433384
#1	D3	11.5	30.5		D2	0.000446243
#2		22.1	27.3		D3	0.031351
#3		20.6	34.4		D4	0.052199
#1	D4	30.2	30.2
#2		35.8	23.9
#3		36.4	21.4

## Sheet: Figure 2A
		8-oxoG MFI (nucleus)
		1	2	3		STDEV			TTEST
Untr.	WT	865.092	1171.13	1008.48		153.122		Untr WT/H2O2 WT	0.00280702
	KO	9051.62	9178.82	5667.1		1991.79		Untr WT/Untr KO	0.00381981
H2O2	WT	4718.48	4262.04	3182.36		788.85		Untr KO/NAC KO	0.0102875
	KO	8674.06	4543.29	5383.96		2183.07
NAC	WT	787.871	874.928	823.601		43.7609
	KO	2665.28	2095.76	2984.75		450.316

## Sheet: Figure 2B
	pS2-PolII/RNAPII			STDEV		TTEST
WT 1	0.794408		WT	0.140111		0.00400155
WT 2	0.975427		KO	0.121617
WT 3	0.699668
KO 1	1.43655
KO 2	1.59243
KO 3	1.35279

## Sheet: Figure 2C
	8-oxoG Input/8-oxoG pS2-PolII ChIP			STDEV		TTEST
WT 1	0.26406		WT	0.0176384		0.0169
WT 2	0.265273		KO	0.192174
WT 3	0.234134
KO 1	0.758708
KO 2	0.477755
KO 3	0.845368

## Sheet: Figure 2D
		BrU MFI (nucleus)
		1	2	3		STDEV			TTEST
Untr.	WT	1104.23	1390.22	1356.12		156.205		Untr WT/DRB WT	0.00457608
	KO	654.587	463.393	791.356		164.733		Untr WT/Untr KO	0.0078338
DRB	WT	766.668	663.342	762.995		58.6235		Untr KO/DRB KO	0.30124
	KO	813.553	755.248	698.865		57.3466

## Sheet: Figure 2E
	S9.6/EtBr			STDEV			TTEST
WT 1	0.698192		WT	0.224344		WT/WT+RH	0.62959
WT 2	0.588292		WT+RH	0.190623		WT/KO	0.0159233
WT 3	0.266504		KO	0.204164		KO/KO+RH	0.00315764
WT+RH 1	0.587704		KO+RH	0.0991416
WT+RH 2	0.481812
WT+RH 3	0.217581
KO 1	1.03038
KO 2	1.43641
KO 3	1.19593
KO+RH 1	0.404793
KO+RH 2	0.283313
KO+RH 3	0.47977

[truncated: 120 more sheets: Figure 2F, Figure 2G, Figure 3A, Figure 3C, Figure 3D, Figure 3E, Figure 3F, Figure 3H, Figure 3J, Figure 3K, Figure 4A, Figure 4B, Figure 4C, Figure 4D, Figure 4E, Figure 4F, Figure 4G, Figure 4H, Figure 5A, Figure 5B …]
